# Supplementary material for: MORT: a powerful foundational library for computational biology and CADD
Source: J Cheminform. 2014 Jun 27;6:36. doi: 10.1186/1758-2946-6-36 (PMC4085231; doi:10.1186/1758-2946-6-36)
Supplement: Additional file 2 — Source code of MORT. [file 1758-2946-6-36-S2.zip]

Archive with 1 entries (1 files):
- 2077588025127222_add2.bz2
